# Supplementary material for: Major Traumatic and Severe Thermal Injuries Lead to Immediate and Persistent Elevations in Circulating Concentrations of Resistin That Are Associated with Poor Clinical Outcomes and Impaired Innate Immune Responses
Source: Biomolecules. 2026 Mar 16;16(3):443. doi: 10.3390/biom16030443 (PMC13023763; doi:10.3390/biom16030443)
Supplement: Supplementary file 1 [file biomolecules-16-00443-s001.zip]

Archive with 1 entries (1 files):
- biomolecules-4144212-supplementary.pdf
